# Supplementary material for: 6mA DNA Methylation on Genes in Plants Is Associated with Gene Complexity, Expression and Duplication
Source: Plants (Basel). 2023 May 10;12(10):1949. doi: 10.3390/plants12101949 (PMC10221889; doi:10.3390/plants12101949)
Supplement: Supplementary file 1 [file plants-12-01949-s001.zip]

Archive with 2 entries (2 files):
- Supplementary Figure.pdf
- Supplementary Table S1-S6.xlsx
